# Supplementary material for: An In-Depth Approach to the Associations between MicroRNAs and Viral Load in Patients with Chronic Hepatitis B—A Systematic Review and Meta-Analysis
Source: Int J Mol Sci. 2024 Aug 1;25(15):8410. doi: 10.3390/ijms25158410 (PMC11313658; doi:10.3390/ijms25158410)
Supplement: Supplementary file 1 [file ijms-25-08410-s001.zip]

Archive with 7 entries (7 files):
- Figure S1.pdf
- Figure S2.pdf
- Figure S3.pdf
- Figure S4.pdf
- Supplementary Table S1.pdf
- Supplementary Table S2.pdf
- Supplementary Table S3.pdf
